# Supplementary material for: Nutrient Inputs Stimulate Mercury Methylation by Syntrophs in a Subarctic Peatland
Source: Front Microbiol. 2021 Oct 4;12:741523. doi: 10.3389/fmicb.2021.741523 (PMC8524442; doi:10.3389/fmicb.2021.741523)
Supplement: Supplementary file 3 [file Table_1.XLSX]

## Sheet: Family_Level_Taxa_16S_rRNA
Table S4: Family level taxonomic distibution of 16S rRNA sequencing results from FPF. Results from 2016 and 2018 are presented, as well as result from the DNA and RNA extractions. All samples have been rarefied to 8122 reads.
Site	Year	Nucleic_Acid	D_0__Bacteria;D_1__Bacteroidetes;D_2__Bacteroidia;D_3__Bacteroidales;D_4__Bacteroidetes vadinHA17	D_0__Bacteria;D_1__Chloroflexi;D_2__Anaerolineae;D_3__Anaerolineales;D_4__Anaerolineaceae	D_0__Bacteria;D_1__Proteobacteria;D_2__Deltaproteobacteria;D_3__Syntrophobacterales;D_4__Syntrophaceae	D_0__Bacteria;D_1__Bacteroidetes;D_2__Bacteroidia;D_3__Bacteroidales;D_4__Prolixibacteraceae	D_0__Bacteria;D_1__Proteobacteria;D_2__Gammaproteobacteria;D_3__Aeromonadales;D_4__Aeromonadaceae	D_0__Bacteria;D_1__Proteobacteria;D_2__Gammaproteobacteria;D_3__Pseudomonadales;D_4__Pseudomonadaceae	D_0__Bacteria;D_1__Proteobacteria;D_2__Deltaproteobacteria;D_3__Desulfuromonadales;D_4__Geobacteraceae	D_0__Bacteria;D_1__Proteobacteria;D_2__Deltaproteobacteria;D_3__Desulfobacterales;D_4__Desulfobulbaceae	D_0__Bacteria;D_1__Bacteroidetes;D_2__Ignavibacteria;D_3__Ignavibacteriales;D_4__PHOS-HE36	D_0__Bacteria;D_1__Bacteroidetes;D_2__Bacteroidia;D_3__Sphingobacteriales;D_4__Lentimicrobiaceae	D_0__Bacteria;D_1__Bacteroidetes;D_2__Bacteroidia;D_3__Bacteroidales;D_4__SB-5	D_0__Bacteria;D_1__Proteobacteria;D_2__Alphaproteobacteria;D_3__Rhizobiales;D_4__Rhizobiales Incertae Sedis	D_0__Bacteria;D_1__Bacteroidetes;D_2__Ignavibacteria;D_3__Kryptoniales;D_4__BSV26	D_0__Bacteria;D_1__Firmicutes;D_2__Clostridia;D_3__Clostridiales;D_4__Ruminococcaceae	D_0__Bacteria;D_1__Proteobacteria;D_2__Gammaproteobacteria;D_3__Betaproteobacteriales;D_4__Burkholderiaceae	D_0__Bacteria;D_1__Acidobacteria;D_2__Acidobacteriia;D_3__Solibacterales;D_4__Solibacteraceae (Subgroup 3)	D_0__Bacteria;D_1__Proteobacteria;D_2__Alphaproteobacteria;D_3__Rhizobiales;D_4__Hyphomicrobiaceae	D_0__Bacteria;D_1__Cyanobacteria;D_2__Oxyphotobacteria;D_3__Chloroplast;__	D_0__Bacteria;D_1__Actinobacteria;D_2__Thermoleophilia;D_3__Gaiellales;D_4__uncultured	D_0__Bacteria;D_1__Actinobacteria;D_2__Coriobacteriia;D_3__OPB41;D_4__uncultured Coriobacteriaceae bacterium	D_0__Bacteria;D_1__Proteobacteria;D_2__Gammaproteobacteria;D_3__Methylococcales;D_4__Methylomonaceae	D_0__Bacteria;D_1__Acidobacteria;D_2__Aminicenantia;D_3__Aminicenantales;D_4__metagenome	D_0__Bacteria;D_1__Actinobacteria;D_2__Actinobacteria;D_3__Micrococcales;D_4__Intrasporangiaceae	D_0__Bacteria;D_1__Proteobacteria;D_2__Deltaproteobacteria;D_3__Deltaproteobacteria Incertae Sedis;D_4__Syntrophorhabdaceae	D_0__Bacteria;D_1__Proteobacteria;D_2__Deltaproteobacteria;D_3__Desulfobacterales;D_4__Desulfobacteraceae	D_0__Bacteria;D_1__Proteobacteria;D_2__Alphaproteobacteria;D_3__Rhizobiales;D_4__Xanthobacteraceae	D_0__Bacteria;D_1__Planctomycetes;D_2__Planctomycetacia;D_3__Pirellulales;D_4__Pirellulaceae	D_0__Bacteria;D_1__Proteobacteria;D_2__Gammaproteobacteria;D_3__Betaproteobacteriales;D_4__Rhodocyclaceae	D_0__Bacteria;D_1__Chloroflexi;D_2__KD4-96;__;__	D_0__Bacteria;D_1__Verrucomicrobia;D_2__Verrucomicrobiae;D_3__Pedosphaerales;D_4__Pedosphaeraceae	D_0__Bacteria;D_1__Proteobacteria;D_2__Alphaproteobacteria;D_3__Rhodobacterales;D_4__Rhodobacteraceae	D_0__Bacteria;D_1__Verrucomicrobia;D_2__Verrucomicrobiae;D_3__Opitutales;D_4__Opitutaceae	D_0__Bacteria;D_1__Proteobacteria;D_2__Alphaproteobacteria;D_3__Rhizobiales;D_4__uncultured	D_0__Bacteria;D_1__Proteobacteria;D_2__Gammaproteobacteria;D_3__Alteromonadales;D_4__Shewanellaceae	D_0__Bacteria;D_1__Proteobacteria;D_2__Deltaproteobacteria;D_3__Syntrophobacterales;D_4__Syntrophobacteraceae	D_0__Bacteria;D_1__Actinobacteria;D_2__Actinobacteria;D_3__Propionibacteriales;D_4__Nocardioidaceae	D_0__Bacteria;D_1__Firmicutes;D_2__Clostridia;D_3__Clostridiales;D_4__Family XII	D_0__Bacteria;D_1__Spirochaetes;D_2__Spirochaetia;D_3__Spirochaetales;D_4__Spirochaetaceae	D_0__Bacteria;D_1__Chloroflexi;D_2__Anaerolineae;D_3__SJA-15;__	D_0__Bacteria;D_1__Omnitrophicaeota;D_2__uncultured bacterium;D_3__uncultured bacterium;D_4__uncultured bacterium	D_0__Bacteria;D_1__Actinobacteria;D_2__Coriobacteriia;D_3__OPB41;__	D_0__Bacteria;D_1__Proteobacteria;D_2__Deltaproteobacteria;D_3__Desulfuromonadales;D_4__Desulfuromonadaceae	D_0__Bacteria;D_1__Bacteroidetes;D_2__Ignavibacteria;D_3__Ignavibacteriales;D_4__Ignavibacteriaceae	D_0__Bacteria;D_1__Proteobacteria;D_2__Gammaproteobacteria;D_3__Betaproteobacteriales;D_4__Gallionellaceae	D_0__Bacteria;D_1__Acidobacteria;D_2__Subgroup 6;__;__	D_0__Bacteria;D_1__Actinobacteria;D_2__Actinobacteria;D_3__Kineosporiales;D_4__Kineosporiaceae	D_0__Bacteria;D_1__Actinobacteria;D_2__Coriobacteriia;D_3__OPB41;D_4__uncultured soil bacterium
FPF1	2016	DNA	972	611	384	357	356	319	213	201	190	161	159	156	144	141	119	118	118	113	100	97	96	80	79	79	76	69	66	64	59	56	55	52	50	49	42	39	39	39	38	37	36	35	34	34	32	32	32
FPF1	2016	DNA	768	419	197	245	98	845	100	139	76	110	64	66	45	39	87	27	17	371	31	35	109	62	51	56	72	16	84	47	36	40	58	8	13	68	16	14	7	9	11	7	4	4	29	33	31	4	6
FPF2	2016	DNA	401	79	117	47	323	1143	111	2	4	85	44	31	19	38	205	72	4	1	16	0	50	0	15	40	0	74	4	95	15	10	7	10	3	34	2	0	4	16	2	5	6	0	1	1	7	4	0
FPF2	2016	DNA	602	148	60	76	776	1295	122	0	0	97	50	42	12	17	438	48	8	0	31	7	158	0	59	47	1	80	33	158	24	29	8	29	0	46	2	5	0	39	0	2	0	0	0	1	6	7	0
FPF3	2016	DNA	165	62	21	70	33	2007	90	23	0	66	28	162	2	2	355	241	27	12	24	4	26	0	72	0	7	307	30	141	45	33	86	79	18	10	3	12	45	7	0	0	30	5	0	5	42	63	2
FPF3	2016	DNA	141	43	0	42	0	2523	68	2	0	70	27	165	2	0	220	137	32	0	8	14	2	0	24	0	0	297	62	94	41	30	27	70	32	0	0	10	0	1	0	0	3	0	0	3	45	11	0
FPF4	2016	DNA	223	102	36	42	493	1048	45	5	1	73	29	61	15	14	549	76	22	0	17	0	41	0	38	13	3	375	38	175	22	22	87	33	0	69	0	5	5	38	0	4	10	0	1	0	3	115	2
FPF4	2016	DNA	877	354	79	143	83	892	125	7	0	303	176	119	26	7	358	97	26	5	24	0	151	0	104	13	5	381	76	388	12	45	125	83	0	18	0	10	0	4	0	6	0	0	0	0	11	22	0
FPF5	2016	DNA	173	84	10	119	82	2287	70	1	0	64	17	39	13	3	499	314	5	0	9	2	68	0	14	14	0	244	18	113	14	64	17	47	0	0	5	23	11	15	0	0	7	0	0	3	20	17	5
FPF5	2016	DNA	841	236	53	59	66	2108	95	0	0	105	77	59	25	4	449	197	0	0	44	0	150	0	168	39	1	258	67	94	21	29	14	26	0	0	9	14	0	7	0	0	0	0	0	0	12	10	0
FPF6	2016	DNA	323	121	53	192	26	1009	122	45	3	285	46	107	21	10	738	223	20	22	26	7	84	1	34	8	42	329	17	249	20	75	59	54	14	3	13	4	26	11	0	2	20	4	4	14	22	48	2
FPF6	2016	DNA	170	53	16	211	16	2915	36	0	0	309	16	42	11	0	570	144	18	0	8	0	138	0	25	5	0	483	57	421	2	87	25	83	0	0	0	0	0	3	0	0	0	0	0	0	21	6	0
FPF1	2016	RNA	457	242	527	304	318	765	249	201	59	140	183	68	31	15	349	439	27	24	62	18	203	27	86	98	144	15	36	97	60	96	80	15	42	52	148	35	12	45	15	11	14	27	11	60	15	38	20
FPF1	2016	RNA	232	91	121	184	32	3073	44	152	4	41	58	18	2	2	84	28	16	402	7	1	279	1	8	25	44	5	6	12	10	4	56	0	12	21	8	3	4	1	1	0	1	2	0	9	7	0	7
FPF2	2016	RNA	320	42	221	89	465	3947	156	4	0	113	108	20	12	5	309	127	3	0	11	2	87	0	15	48	4	56	0	89	18	16	6	2	0	49	0	2	5	85	0	4	0	0	4	6	2	21	0
FPF2	2016	RNA	143	47	88	80	436	3295	85	0	0	47	46	27	2	2	516	14	5	0	6	0	148	0	37	32	2	54	0	59	10	26	7	0	0	28	4	4	0	64	0	2	0	0	0	2	2	4	0
FPF3	2016	RNA	120	56	22	62	59	3320	72	12	4	55	63	43	4	2	339	202	24	8	13	0	32	0	32	4	5	164	3	74	29	25	38	12	12	7	5	8	32	8	0	0	11	4	0	4	20	67	0
FPF3	2016	RNA	49	16	0	14	0	4536	12	0	0	12	53	25	0	0	39	38	4	0	0	2	0	0	9	1	0	86	5	2	11	7	16	0	20	0	0	0	0	0	0	0	0	0	0	0	6	3	0
FPF4	2016	RNA	51	37	32	28	563	2497	49	2	0	42	47	13	4	2	409	82	7	0	4	0	59	0	14	21	0	184	2	118	8	4	42	0	0	26	0	8	57	10	0	0	0	0	0	0	2	60	0
FPF4	2016	RNA	208	168	57	34	105	2993	105	1	0	186	135	52	13	2	639	68	19	0	13	0	143	0	70	23	2	145	25	0	11	15	71	6	0	0	5	3	0	3	0	0	0	0	0	0	4	53	0
FPF5	2016	RNA	64	57	18	47	145	4531	48	0	0	38	33	7	2	4	442	187	12	0	3	0	83	0	0	6	0	89	7	81	5	37	10	10	0	0	3	5	5	21	0	0	0	0	4	0	3	27	0
FPF5	2016	RNA	231	119	72	24	81	5242	42	0	0	33	84	20	0	0	323	43	2	0	4	0	180	0	33	28	0	51	3	0	7	18	11	1	0	0	5	0	0	4	0	0	0	0	0	0	8	15	0
FPF6	2016	RNA	116	71	28	93	6	2870	51	0	0	162	49	27	2	2	756	195	8	0	8	0	100	0	18	6	0	262	3	255	3	34	18	11	0	0	0	0	5	2	0	0	5	0	0	0	2	81	4
FPF6	2016	RNA	36	15	26	78	13	5629	21	0	0	116	12	10	2	0	223	74	5	0	2	0	63	0	24	9	0	131	7	0	3	13	7	0	0	0	0	0	0	0	0	0	0	0	0	0	0	12	0
FPF1	2018	DNA	457	856	92	245	0	696	22	80	73	177	9	1	30	360	192	55	0	75	13	0	75	21	45	30	10	68	54	54	0	18	57	18	0	732	3	21	0	13	0	0	26	11	13	0	1	1	0
FPF2	2018	DNA	387	514	28	177	0	921	9	34	7	119	23	0	45	21	205	192	0	15	1	0	24	0	10	15	7	144	106	98	1	51	40	65	0	469	0	7	0	60	0	0	16	10	0	0	3	4	0
FPF3	2018	DNA	197	197	0	120	0	1111	1	0	0	99	37	25	5	0	167	370	0	2	27	0	0	0	24	0	0	119	237	111	4	42	87	119	0	10	0	32	0	14	0	0	31	3	0	0	3	6	0
FPF3	2018	DNA	379	575	50	109	0	750	9	6	0	174	26	34	59	23	117	452	0	0	24	0	54	0	23	11	0	29	215	283	5	71	24	87	0	30	0	10	0	29	7	0	39	2	0	0	25	0	0
FPF4	2018	DNA	625	424	60	120	0	1130	43	22	11	131	64	10	46	11	376	221	0	9	6	0	23	0	20	60	14	160	189	145	3	105	24	129	0	12	0	14	0	81	1	0	13	3	0	0	2	0	0
FPF5	2018	DNA	452	566	12	161	0	456	5	17	10	237	44	2	62	32	182	230	0	3	5	0	18	0	6	4	0	133	83	200	4	104	45	110	0	0	0	1	0	143	3	0	31	5	0	0	7	4	0
FPF6	2018	DNA	380	323	38	21	0	550	17	0	0	92	8	4	43	0	337	448	0	0	9	0	98	0	7	4	0	148	224	53	53	81	2	114	0	0	0	11	0	40	0	0	53	0	0	0	45	3	0
FPF1	2018	RNA	420	662	193	461	0	1148	88	118	18	180	13	0	24	24	251	188	0	66	32	0	221	10	62	35	8	11	22	90	0	36	18	3	0	20	10	18	12	43	1	0	31	25	4	7	0	0	0
FPF1	2018	RNA	278	469	61	289	0	1466	43	106	17	194	25	0	19	7	341	201	1	48	9	0	248	2	29	20	6	77	12	180	0	36	40	4	0	163	3	4	5	6	0	0	10	17	8	0	0	7	0
FPF2	2018	RNA	118	301	15	155	0	1323	2	61	2	117	45	0	38	0	252	263	0	3	6	0	32	0	9	21	3	77	31	85	5	44	30	8	0	143	0	18	0	73	0	0	13	2	0	0	0	22	0
FPF3	2018	RNA	200	355	108	97	0	1525	3	3	0	158	45	5	33	5	138	808	2	0	15	0	128	0	5	18	1	24	92	174	18	77	13	9	0	32	0	6	0	40	0	0	20	0	0	0	18	0	0
FPF4	2018	RNA	229	225	74	135	0	1981	19	6	2	143	122	0	38	0	432	302	0	2	14	0	10	0	9	21	9	96	26	125	3	120	17	27	0	10	0	10	0	109	0	0	5	14	0	0	0	2	0
FPF5	2018	RNA	180	238	34	153	0	859	6	14	9	192	92	0	71	6	204	314	0	0	6	0	14	0	2	17	0	33	21	209	2	89	26	11	0	0	0	0	0	112	0	0	13	5	0	0	0	5	0
FPF6	2018	RNA	199	202	11	29	0	1015	33	0	0	77	16	0	23	2	463	845	0	0	15	0	214	0	10	2	0	67	73	47	67	83	1	29	0	0	0	16	0	47	0	0	22	0	0	0	38	0	0
[truncated: 1,045 more columns]
